# Supplementary material for: 8-Aminoguanine protects against paclitaxel-induced neural degeneration and mechanical allodynia
Source: JCI Insight. 2026 Apr 8;11(7):e202639. doi: 10.1172/jci.insight.202639 (PMC13134735; doi:10.1172/jci.insight.202639)
Supplement: Supporting data values [file jciinsight-11-202639-s255.xlsx]

## Sheet: Figure 1
		Hypoxanthine + Xanthine normalized by total NAD							pg/ug protein
Damaging purines - Figure 1A				ng/ng			Isoprostanes - Figure 1C
	Control	PAC	Post-treatment					Control	PAC	Post-treatment
	1.08398	3.93363	0.641494					13.44	17.99	10.03
	2.07091	2.42317	0.915008					15.5	16.56	10.06
	0.925799	0.718433	23.5669					11.79	16.34	13.82
	1.09923	1.40456	0.546124					9.19	14.06	12.87
								8.53	12.48	3.87
								4.2	8.53
	Control	PAC	Post-treatment
Number of values	4	4	3					Control	PAC	Post-treatment
							Number of values	6	6	5
Minimum	0.9258	1.405	0.5461
25% Percentile	0.9653	1.405	0.5461				Minimum	4.2	8.53	3.87
Median	1.092	2.423	0.6415				25% Percentile	7.448	11.49	6.95
75% Percentile	1.828	3.934	0.915				Median	10.49	15.2	10.06
Maximum	2.071	3.934	0.915				75% Percentile	13.96	16.92	13.35
							Maximum	15.5	17.99	13.82
Mean	1.295	2.587	0.7009
Std. Deviation	0.5232	1.272	0.1915				Mean	10.44	14.33	10.13
Std. Error of Mean	0.2616	0.7347	0.1105				Std. Deviation	4.014	3.451	3.883
							Std. Error of Mean	1.639	1.409	1.737
Lower 95% CI	0.4625	-0.5739	0.2252
Upper 95% CI	2.127	5.748	1.177				Lower 95% CI	6.229	10.71	5.308
							Upper 95% CI	14.65	17.95	14.95
							Data is not significant with either Fisher's LSD or Tukey's
	ANOVA p	PAC-Vehicle	Post-PAC					ANOVA p	PAC-Vehicle	Post-PAC
Tukeys	0.017	0.1127	0.026				Tukeys	0.1217	0.2452	0.2236
Fisher's LSD		0.0293	0.006				Fisher's LSD		0.0676	0.0605
		All Sciatic Nerve

## Sheet: Figure 2ab by day
Baseline						Day 1					Day 3					n number	14	4	15	8		Day 11						n number	16	6	16	12	8		DAY 21	14	16	12	8
n number	8	10	4	7		n number	10	10	8		n number	21	10	8		Day 7	Vehicle	8AG	PAC	Pre		n number	12	10	6	6		Day 14	Vehicle	8AG d14	PAC	Pre	Post-treatment			Vehicle	PAC	Pre	Post-treatment
	Vehicle	PAC	Pre	Post-treatment			Vehicle	PAC	Pre			Vehicle	PAC	Pre			12.541	20.5785	2.3905	11.8385			Vehicle	PAC	Pre	Post-treatment			13.712	17.3723	4.822	10.917	14.347			10.334	3.506	10.0535	19.959
	20.4325	14.9445	12.541	18.7285			9.2635	7.004	10.6895			12.083	5.2855	9.7295			15.063	19.178	3.266	13.102			21.521	6.0335	19.553	14.4805			14.688	17.031	1.614	10.4845	13.712			11.7865	3.1155	16.835	21.521
	14.3985	21.521	21.521	26.175			15.4875	6.7285	12.541			12.541	5.326	13.1695			13.89	21.521	3.733	11.165			14.582	5.1335	14.347	11.384			12.541	13.4435	4.665	10.9975	15.4875			15.861	3.11	13.126	21.521
	21.521	21.521	21.521	26.175			14.688	9.555	8.767			12.083	12.541	11.5115			21.521	19.178	3.733	12.0625			21.521	5.15325	19.178	9.454			14.137	15.4655	5.616	16.5515	15.4105			19.178	3.11	13.361	10.338
	19.178	21.521	27.741	16.8325			19.553	6.8255	17.031			13.017	4.0155	18.2905			21.521		4.3265	14.688			21.521	4.793	19.178	10.2925			21.521	21.521	4.3175	16.573	21.521			17.031	5.12	10.471	18.996
	21.521	21.521		26.175			21.521	10.8515	11.126			15.3435	8.8305	9.1555			21.521		5.7525	19.178			10.4545	3.4625	15.861	12.8215			17.404	20.3495	10.352	19.178	11.73			8.368	6.1155	21.521	17.585
	21.521	14.4805		16.272			13.339	7.3535	21.521			8.51	6.416	23.387			21.521		4.982	21.521			16.835	7.0955	11.825	10.5395			20.2585		4.798	21.521	21.521			20.051	9.547	21.521	10.8535
	21.521	21.521		23.104			21.521	11.1715	18.489			21.521	9.454	21.521			21.521		5.1635	21.521			21.521	4.208					16.5665		5.0465	21.521	21.521			20.2585	5.8725	21.521	16.7295
	21.521	21.521					21.521	14.6815	21.521			21.521	8.478	21.521			21.521		2.5215				21.521	5.682					21.521		4.4505	23.387				23.627	4.3175	18.996
		14.7172					21.521	6.596				10.3635	5.52				17.3115		9.801				19.553	3.7955					21.521		3.8705	21.553				22.487	6.22	17.829
		21.521					21.521	5.768				16.835	7.4675				19.553		5.489				15.486	7.73					17.155		2.6745	21.521				10.5739	4.5375	21.521
												18.799					17.3115		9.554				18.159						19.713		5.653	19.496				11.3793	3.095	21.521
												26.175					18.387		8.433				20.2585						15.1		6.1935					18.9733	2.818
Mean	20.2	19.48	20.83	21.92		Mean	17.99	8.654	15.21			12.4262					19.553		9.7155										14.794		2.0225					21.8634	2.888
Std. Deviation	2.492	3.29	6.256	4.54		Std. Deviation	4.469	2.835	5.064			13.6455							7.347										13.6455		2.6405						3.4615
Std. Error of Mean	0.8812	1.04	3.128	1.716		Std. Error of Mean	1.413	0.8965	1.79			12.4262										Mean	18.58	5.309	16.66	11.5			13.4867		9.0915						9.41
												16.5612										Std. Deviation	3.591	1.372	3.175	1.855
	ANOVA p	PAC-Vehicle	Pre-PAC	Post-PAC			ANOVA p	PAC-Vehicle	Pre-PAC			24.1075				Mean	18.77	20.11	5.747	15.63		Std. Error of Mean	1.037	0.434	1.296	0.7574		Mean	16.74	17.53	4.864	17.81	16.91
Tukeys	0.646	0.9794	0.9358	0.5905		Tukeys	0.0001 ***	0.0001 ***	0.0074 **			12.7245				Std. Deviation	3.13	1.147	2.61	4.413								Std. Deviation	3.213	3.004	2.322	4.689	3.994		Mean	16.56	4.765	17.36	17.19
Fisher's LSD		0.7	0.564	0.2162		Fisher's LSD		<0.0001 ****	0.0027 **			28.765				Std. Error of Mean	0.8366	0.5736	0.674	1.56								Std. Error of Mean	0.8033	1.226	0.5804	1.354	1.412		Std. Deviation	5.142	2.184	4.518	4.406
												20.556											ANOVA p	PAC-Vehicle	Pre-PAC	Post-PAC									Std. Error of Mean	1.374	0.5461	1.304	1.558
												24.6395					ANOVA p	8-AG-Vehicle	PAC-vehicle	PAC-Pre		Tukeys	<0.0001 ****	<0.0001 ****	<0.0001 ****	0.0008 ***			ANOVA p	8-AG-Vehicle	PAC-Vehicle	Pre-PAC	Post-PAC
												23.104				Tukeys	<0.0001 ****	0.8724	<0.0001 ****	<0.0001 ****		Fisher's LSD		<0.0001 ****	<0.0001 ****	0.0001 ***		Tukeys	<0.0001 ****	0.9889	<0.0001 ****	<0.0001 ****	<0.0001 ****			ANOVA p	PAC-Vehicle	Pre-PAC	Post-PAC
																Fisher's LSD		0.453	<0.0001 ****	<0.0001 ****								Fisher's LSD		0.6331	<0.0001 ****	<0.0001 ****	<0.0001 ****		Tukeys	<0.0001 ****	<0.0001 ****	<0.0001 ****	<0.0001 ****
											Mean	17.58	7.333	16.04																					Fisher's LSD		<0.0001 ****	<0.0001 ****	<0.0001 ****
Tactile von frey of hindpaws, L and R averaged											Std. Deviation	5.572	2.551	5.795
50% thresholds											Std. Error of Mean	1.216	0.8066	2.049
												ANOVA p	PAC-Vehicle	Pre-PAC
											Tukeys	<0.0001 ****	<0.0001 ****	0.0024 **
											Fisher's LSD		<0.0001 ****	0.0008 ***

## Sheet: Figure 2abcd - by animal
			FORCE												Additional controls from CYP study
Date began	Cage no.	Animal no.		Baseline 1	D1	D3	D7	D10	D14	d21					Controls
20231212	1263752	Vehicle1	unmarked	7.44	9.2635	12.083	12.541		13.712	10.334								D3	D14	D21
20231212	1263752	Vehicle2	marked	8.368	15.4875	12.541	15.063		14.688	11.7865					20240318	1302856	C48	18.799	17.155	23.627
20231213	1263755	Vehicle3	unmarked	20.4325	14.688	12.083	13.89		12.541	15.861					20240318	1302856	C49	26.175	19.713	22.487
20231213	1263755	Vehicle4	marked	14.3985	19.553	13.017	21.521		14.137	19.178					20231212	1263752	Vehicle	12.4262	15.1	10.5739
20240814	1374519	Vehicle5	unmarked	21.521	21.521	15.3435	21.521	21.521							20231212	1263752	Vehicle	13.6455	14.7939	11.3792
20240814	1374519	Vehicle6	marked	19.178	13.339	8.51	21.521	14.582							20231213	1263755	Vehicle	12.4262	13.6455	18.9733
20240814	1374520	Vehicle7	unmarked	21.521	21.521	21.521	21.521	21.521							20231213	1263755	Vehicle	16.5611	13.4867	21.8634
20240814	1374520	Vehicle8	marked	21.521	21.521	21.521	21.521	21.521							20240613	1315228	C50	24.1075
20240814	1374521	Vehicle9	unmarked	21.521	21.521	10.3635	21.521	10.4545							20240613	1315228	C51	12.7245
20240814	1374521	Vehicle10	marked	21.521	21.521	16.835	17.3115	16.835							20240613	1344929	C52	28.765
20241101	1408753	Vehicle 11	unmarked				19.553	21.521	21.521	20.051					20240613	1344929	C53	20.556
20241101	1408753	Vehicle 12	marked				17.3115	21.521	17.404	20.2585					20240613	1344930	C54	24.6395
20241101	1408755	vehicle 13	unmarked				18.387	19.553	20.2585	17.031					20240613	1344930	C55	23.104
20241101	1408755	vehicle 14	marked				19.553	15.486	16.5665	8.368
20250616	1489093	vehicle 19	unmarked	16.049			13.6533	18.159	21.521	14.0215
20250616	1489093	vehicle 20	marked	13.281			9.834	20.2585	21.521	14.126
															8-AG treatment only
																		Threshold 1	Threshold 2	Average	Day of treatment
Date began	Cage no.	Animal no.		Baseline 1	D1	D3	D7	D10	D14	d21					20240318	1302857	8AG78	17.7135	17.031	17.3723	d13-15
20231212	1263754	PAC1	unmarked	14.9445	7.004	5.2855	2.3905		4.822	3.506					20240318	1302857	8AG79	21.521	12.541	17.031	d13-15
20231212	1263754	PAC2	marked	9.454	6.7285	5.326	3.266		1.614	3.1155					20240325	1302859	8AG80	11.226	15.661	13.4435	d14-16
20231213	1263751	PAC3	unmarked	21.521	9.555	12.541	3.733		4.665	3.11					20240325	1302859	8AG81	17.3115	13.6195	15.4655	d14-16
20231213	1263751	PAC4	marked	9.0845	6.8255	4.0155	3.733		5.616	3.11					20240528	1328424	8AG82	20.5785			d7
20240813	1374522	PAC5	unmarked	21.521	10.8515	8.8305	4.3265	6.0335	4.3175	5.12					20240528	1328424	8AG83	19.178			d7
20240813	1374522	PAC6	marked	21.521	7.3535	6.416	5.7525	5.1335	10.352	6.1155					20240529	1339315	8AG84	21.521	21.521	21.521	d7-d14
20240813	1374523	PAC7	unmarked	21.521	11.1715	9.454	4.982	5.15325	4.798	9.547					20240529	1339315	8AG85	19.178	21.521	20.3495	d7-d14
20240813	1374523	PAC8	marked	14.4805	14.6815	8.478	5.1635	4.793	5.0465	5.8725
20240813	1374524	PAC9	unmarked	21.521	6.596	5.52	2.5215	3.4625	4.4505	4.3175
20240813	1374524	PAC10	marked	21.521	5.768	7.4675	9.801	7.0955	3.8705	6.22
20241020	1402488	PAC11	unmarked					4.208	2.6745	4.5375
20241020	1402488	PAC12	marked					5.682	5.653	3.095
20241020	1402492	PAC13	unmarked						6.1935	2.818
20241020	1402492	PAC14	marked						2.0225	2.888
20250616	1489094	PAC19	unmarked	14.7172			5.489	3.7955	2.6405	3.4615
20250616	1489094	PAC20	marked	21.521			21.521	7.73	9.0915	9.41
Pre-treatment
Date began	Cage no.	Animal no.		Baseline 1	Baseline 2	D1	D3	D7	D10	D14							Tactile von frey of hindpaws, L and R averaged
20231212	1263756	8AG1	8AG unmarked	12.541	10.4405	10.6895	9.7295	11.8385		10.917							50% thresholds
20231212	1263756	8AG2	8AG marked	21.521	14.5435	12.541	13.1695	13.102		10.4845	d21
20231213	1263753	8AG3	8AG unmarked	21.521	21.521	8.767	11.5115	11.165		10.9975	10.0535
20231213	1263753	8AG4	8AG marked	10.159	45.3223	17.031	18.2905	12.0625		16.5515	16.835
20240807	1374526	8AG5	unmarked			11.126	9.1555	14.688	19.553	16.573	13.126		27.7406	baseline used average
20240807	1374526	8AG6	marked			21.521	23.387	19.178	14.347	19.178	13.361
20240807	1374517	8AG7	unmarked			18.489	21.521	21.521	19.178	21.521	10.471
20240807	1374517	8AG8	marked			21.521	21.521	21.521	19.178	21.521	21.521
20241030	1402487	8AG13	unmarked						15.861	23.387	21.521
20241030	1402487	8AG14	marked						11.825	21.553	21.521
20241030	1402489	8AG15	unmarked							21.521	18.996
20241030	1402489	8AG16	marked							19.496	17.829
											21.521
											21.521
Post-treatment -- began 8-AG on day 9					Added to PAC
Date began	Cage no.	Animal no.		Baseline 1	D7	D10	D14	d21
20240808	1374525	post 8AG9	unmarked	18.7285	9.554	14.4805	14.347	19.959
20240808	1374525	post 8AG10	marked	26.175	8.433	11.384	13.712	21.521
20240808	1374518	post 8AG11	unmarked	26.175	9.7155	9.454	15.4875	21.521
20240808	1374518	post 8AG12	marked	16.8325	7.347	10.2925	15.4105	10.338
20241030	1402491	post 8AG17	unmarked	13.251		12.8215	21.521	18.996
20241030	1402491	post 8AG18	marked	26.175		10.5395	11.73	17.585
20241030	1408752	post8AG19	unmarked	16.272			21.521	10.8535
20241030	1408752	post8AG20	marked	23.104			21.521	16.7295
Date began	Cage no.	Animal no.		Baseline 1	Baseline 2	D3	D7	D10	D14	d21
20250623	1489095	scrambled 21	unmarked	15.239	15.486	3.1155	1.7875	3.077	3.361	2.8315
20250623	1489095	scrambled 22	marked	20.2585	21.521	6.723	7.6675	4.822	3.871	6.1155
Date began	Cage no.	Animal no.		Baseline 1	Baseline 2	D3	D7	D10	D14	d21
20250623	1489096	sh366919 28	unmarked		18.159	14.326	11.609	21.521	21.521	15.7685
20250623	1489096	sh366919 29	marked		14.695	6.567	11.109	10.8515	12.541	10.319
Date began	Cage no.	Animal no.		Baseline 1	Baseline 2	D3	D7	D10	D14	d21
20250623	1489097	sh376029 30	unmarked		21.521	18.489	10.4545	21.521	10.352	9.7555
20250623	1489097	sh376029 31	marked		13.986	7.4675	12.667	10.8515	8.7905	12.896

## Sheet: Figure 2c
n number	14	4	14	8			n number	14	6	14	12
Day 7	Vehicle	8AG	PAC	Pre			Day 14	Vehicle	8AG	PAC	Pre
	12.541	20.5785	2.3905	11.8385				13.712	17.3723	4.822	10.917
	15.063	19.178	3.266	13.102				14.688	17.031	1.614	10.4845
	13.89	21.521	3.733	11.165				12.541	13.4435	4.665	10.9975
	21.521	19.178	3.733	12.0625				14.137	15.4655	5.616	16.5515
	21.521		4.3265	14.688				21.521	21.521	4.3175	16.573
	21.521		5.7525	19.178				17.404	20.3495	10.352	19.178
	21.521		4.982	21.521				20.2585		4.798	21.521
	21.521		5.1635	21.521				16.5665		5.0465	21.521
	21.521		2.5215					17.155		4.4505	23.387
	17.3115		9.801					19.713		3.8705	21.553
	19.553		9.554					15.1		2.6745	21.521
	17.3115		8.433					14.794		5.653	19.496
	18.387		9.7155					13.6455		6.1935
	19.553		7.347					13.4867		2.0225
Mean	18.77	20.11	5.766	15.63			Mean	16.05	17.53	4.721	17.81
Std. Deviation	3.13	1.147	2.708	4.413			Std. Deviation	2.808	3.004	2.108	4.689
Std. Error of Mean	0.8366	0.5736	0.7237	1.56			Std. Error of Mean	0.7505	1.226	0.5633	1.354
	ANOVA p	8-AG-Vehicle	PAC-vehicle	PAC-Pre				ANOVA p	8-AG-Vehicle	PAC-vehicle	PAC-Pre
Tukeys	<0.0001 ****	0.8768	<0.0001 ****	<0.0001 ****			Tukeys	<0.0001 ****	0.8965	<0.0001 ****	<0.0001 ****
Fisher's LSD		0.4592	<0.0001 ****	<0.0001 ****			Fisher's LSD		0.3739	<0.0001 ****	<0.0001 ****
		Tactile von frey of hindpaws, L and R averaged
		50% thresholds

## Sheet: Figure 2d
shRNA
															Day 11					Day 14
Baseline					n number	21	2	4		n number	14	2	4		n number	12	2	4		n number	16	2	4		Day 21
n number	8	4	4		Day 3	Vehicle	Scrambled	shRNA		Day 7	Vehicle	Scrambled	shRNA			Vehicle	Scrambled	shRNA			Vehicle	Scrambled	shRNA		n number	12	2	4
	Vehicle	Scrambled	shRNA			12.083	3.1155	14.326			12.541	1.7875	11.609			21.521	3.077	21.521			13.712	3.361	21.521			Vehicle	Scrambled	shRNA
	20.4325	15.239	18.159			12.541	6.723	6.567			15.063	7.6675	11.109			14.582	4.822	10.8515			14.688	3.871	12.541			10.334	2.8315	15.7685
	14.3985	20.2585	14.695			12.083		18.489			13.89		10.4545			21.521		21.521			12.541		10.352			11.7865	6.1155	10.319
	21.521	15.486	21.521			13.017		7.4675			21.521		12.667			21.521		10.8515			14.137		8.7905			15.861		9.7555
	19.178	21.521	13.986			15.3435					21.521					10.4545					21.521					19.178		12.896
	21.521					8.51					21.521					16.835					17.404					17.031
	21.521					21.521					21.521					21.521					20.2585					8.368
	21.521					21.521					21.521					21.521					16.5665					20.051
	21.521					10.3635					21.521					19.553					21.521					20.2585
						16.835					17.3115					15.486					21.521					23.627
						18.799					19.553					18.159					17.155					22.487
						26.175					17.3115					20.2585					19.713					10.5739
						12.4262					18.387										15.1					11.3793
						13.6455					19.553										14.794					18.9733
						12.4262									Mean	18.58	3.95	16.19			13.6455					21.8634
						16.5612									Std. Deviation	3.591	1.234	6.16			13.4867
Mean	20.2	18.13	17.09			24.1075									Std. Error of Mean	1.037	0.8725	3.08
Std. Deviation	2.492	3.234	3.471			12.7245				Mean	18.77	4.728	11.46
Std. Error of Mean	0.8812	1.617	1.736			28.765				Std. Deviation	3.13	4.158	0.9333			ANOVA p	Scr-Vehicle	Scr-shRNA		Mean	16.74	3.616	13.3		Mean	17.76	4.474	12.18
						20.556				Std. Error of Mean	0.8366	2.94	0.4667		Tukeys	0.0013 **	0.0009 ***	0.0101 *		Std. Deviation	3.213	0.3606	5.692		Std. Deviation	4.48	2.322	2.753
	ANOVA p	Scr-Vehicle	Scr-shRNA			24.6395									Fisher's LSD		0.0003 ***	0.0039 **		Std. Error of Mean	0.8033	0.255	2.846		Std. Error of Mean	1.293	1.642	1.376
Tukeys	0.2207	0.4963	0.8719			23.104					ANOVA p	Scr-Vehicle	Scr-shRNA
Fisher's LSD		0.2669	0.6245							Tukeys	<0.0001 ****	<0.0001 ****	0.0431 *													ANOVA p	Scr-Vehicle	Scr-shRNA
					Mean	17.58	4.919	11.71		Fisher's LSD		<0.0001 ****	0.0172 *								ANOVA p	Scr-Vehicle	Scr-shRNA		Tukeys	0.0009 ***	0.0018 **	0.1062
					Std. Deviation	5.572	2.551	5.693												Tukeys	0.0004 ***	0.0003 ***	0.0166 *		Fisher's LSD		0.0007 ***	0.0451*
					Std. Error of Mean	1.216	1.804	2.847												Fisher's LSD		0.0001 **	0.0063 **
						ANOVA p	Scr-Vehicle	Scr-shRNA
					Tukeys	0.0071 **	0.0126 *	0.3431
					Fisher's LSD		0.0047 **	0.1663

## Sheet: Figure 2d shRNA western
	PNPase western blot in shRNA treated sciatic nerve
	Control	PAC to Control	PAC as comp	Combined		Fold change in PNPase expression in shRNA treatment compared to PAC group
	1.06876	1.62986	1.08152	0.460126
	0.598834	1.50765	1.00042	0.193798
	1.33241	0.740924	0.49165	0.150404
	3.14869	1.38354	0.918064
Mean	1	1.507	1	0.2681
Std. Deviation	0.3716	0.1232	0.08173	0.1677
Std. Error of Mean	0.2145	0.07111	0.04719	0.09682
	ANOVA p	PAC-Control		PAC-Post
Tukeys	0.0145*	0.0806		0.0226 *
Fisher's LSD		0.0210 *		0.0097 **
				decreased by:
				0.7319
	A1354 gel 1 PNPase analysis
	Channel	Lane	Band No.	Band Label	Mol. Wt. (KDa)	Relative Front	Adj. Volume (Int)	Volume (Int)	Abs. Quant.	Rel. Quant.	Band %	Lane %	Norm. Factor	Norm. Vol. (Int)
Control	Chemi Hi Sensitivity	C57	1		N/A	0.734015	1295404	2178220	N/A	N/A	100	27.4652	1	1295404
	Chemi Hi Sensitivity	C58	1		N/A	0.744246	804452	1602040	N/A	N/A	100	16.956	0.902263	725827
	Chemi Hi Sensitivity	CP19	1		N/A	0.754476	1946296	2880416	N/A	N/A	100	31.6038	0.829766	1614970
	Chemi Hi Sensitivity	CP20	1		N/A	0.759591	5123228	6366624	N/A	N/A	100	34.9559	0.744926	3816428
Scrambled PAC	Chemi Hi Sensitivity	P19	1		N/A	0.762148	2036144	3276416	N/A	N/A	100	26.0664	0.970218	1975503
	Chemi Hi Sensitivity	P20	1		N/A	0.764706	2182708	3272852	N/A	N/A	100	23.6202	0.837205	1827374
	Chemi Hi Sensitivity	P21	1		N/A	0.772379	924396	1748604	N/A	N/A	100	22.7318	0.9715	898050
	Chemi Hi Sensitivity	P22	1		N/A	0.774936	1914484	2946284	N/A	N/A	100	21.4969	0.875923	1676940
shRNA PAC	Chemi Hi Sensitivity	8AG28	1		N/A	0.774936	3100548	4067536	N/A	N/A	100	20.616	0.944335	2927957
	Chemi Hi Sensitivity	8AG29	1		N/A	0.782609	1238468	2033416	N/A	N/A	100	23.0405	0.678635	840468
	Chemi Hi Sensitivity	8AG30	1		N/A	0.785166	613184	1383272	N/A	N/A	100	13.3294	0.577304	353993
	Chemi Hi Sensitivity	8AG31	1		N/A	0.787724	400268	1276880	N/A	N/A	100	14.6449	0.686363	274729

## Sheet: Figure 3d
A1295	slides finished 9/12/2024		imaged 9/13-9/17/2024		Control 9, PAC 9, post treat 8AG9												IENF Summary data
	Fibers (#)	Length	IENF			Fibers (#)	Length	IENF			Fibers (#)	Length	IENF
3 control 1	15	383.3	39.1338		3 PAC 1	14	424.6	32.9722		3 8AG 1	11	340.9	32.2675				Control	PAC	Pre	Post-treatment
3 control 2	11	386.2	28.4827		6 PAC 1	11	432.6	25.4276		6 8AG 1	13	406.2	32.0039			2024-09-12	26.019	19.11		28.77
6 control 1	9	396.6	22.6929		6 PAC 2	8	435.3	18.3781		6 8AG 2	11	394	27.9188			2024-09-17	33.7	16.05	29.753
6 control 2	12	440.9	27.2171		6 PAC 3	9	473.6	19.0034		6 8AG 3	16	280.4	57.0613			2024-12-18	29.38	16.73		33.968
6 control 3	9	381.3	23.6035		7 PAC 1	8	415.4	19.2585		6 8AG 4	9	429.5	20.9546			2025-02-18	24.706	14.78	28.27
7 control 1	16	503.2	31.7965		7 PAC 2	8	419.7	19.0612		7 8AG 1	15	303.9	49.3583			2025-02-18	31.71	11.612		28.235
7 control 2	8	487.1	16.4237		7 PAC 3	4	419.9	9.52608		7 8AG 2	11	405.4	27.1337			2025-03-19		14.635	20.492	19.339
7 control 3	15	502.1	29.8745		8 PAC 1 5	11	456.1	24.1175		10 8AG 1	11	456.5	24.0964
8 control 1	11	498.4	22.0706		8 PAC 1	8	474.8	16.8492		10 8AG 2	13	430.53	30.1953
10 control 1	12	433.2	27.7008		10 PAC 1	10	461.1	21.6873		10 8AG 3	10	281	35.5872
10 control 2	14	469.8	29.7999		10 PAC 2	5	437.9	11.4181		5 8AG 1	16	399.7	40.03			Mean	29.1	15.49	26.17	27.58
10 control 3	10	433	23.0947		10 PAC 3	4	389.2	10.2775		5 8AG 3 (no 2)	22	423.2	51.9849			Std. Deviation	3.77	2.499	4.974	6.071
10 control 4	8	402.1	19.8955		5 PAC 1	10	488.8	20.4583								Std. Error of Mean	1.686	1.02	2.872	3.035
5 control 1	11	477.6	23.0318		5 PAC 2	9	451	19.9557
5 control 2	16	478.1	33.4658		5 PAC 3	6	490.6	12.2299
5 control 3	8	443.9	18.0221
																	ANOVA p	PAC-Vehicle	PAC-Post	PAC-Pre
																Tukeys	0.0004 ***	0.0005 ***	0.0139 *	0.0027 **
																Fisher's LSD		0.0001 ***	0.0030 **	0.0005 ***
			26.0191					19.1104					28.7697
A1295 b	slides finished 9/17/2024		imaged 9/18-20/2024		Control 7, PAC 6, pre-treat 8AG6
	Fibers (#)	Length	IENF			Fibers (#)	Length	IENF			Fibers (#)	Length	IENF
5 control 1	13	455.3	28.5526		5 PAC 1	6	415.9	14.4265		5 8AG 1	11	368.9	29.8184
5 control 2	9	431.2	20.872		5 PAC 2	5	377.9	13.231		5 8AG 2	12	410.2	29.254
5 control 3	14	439.7	31.8399		5 PAC 3	8	382.3	20.926		5 8AG 3	10	380	26.3158
7 control 1	15	414.3	36.2056		7 PAC 1	2	442.1	4.52386		7 8AG 1	10	384.6	26.001
7 control 2	11	412.9	26.6408		7 PAC 2	7	466.9	14.9925		7 8AG 2	13	439.5	29.5791
7 control 3	12	374.7	32.0256		7 PAC 3	4	405.5	9.86436		7 8AG 3	14	390	35.8974
10 control 1	16	417.3	38.3417		7 PAC 4	8	454.9	17.5863		9 8AG 1	11	378.1	29.0928
10 control 2	17	391.6	43.4116		9 PAC 1	7	394.5	17.744		9 8AG 2	12	451.2	26.5957
10 control 3	13	403.1	32.2501		9 PAC 2	5	376.2	13.2908		10 8AG 1	12	419.6	28.5987
8 control 1	18	436.7	41.2182		9 PAC 3	11	380.6	28.9017		10 8AG 2	12	326	36.8098
8 control 2	10	434.4	23.0203		10 PAC 1	7	394	17.7665		8 8AG 1	14	448.9	31.1873
8 control 3	18	440.1	40.8998		10 PAC 2	6	369.4	16.2426		4 8AG 1	11	438.4	25.0912
6 control 2	17	396.5	42.8752		10 PAC 3	7	374.6	18.6866		4 8AG 2	13	387.6	33.5397
					8 PAC 4	8	390.2	20.5023		4 8AG 3	11	382.5	28.7582
					8 PAC 3	5	379.1	13.1891
					8 PAC 2	8	420.7	19.0159
					8 PAC 1	5	416.9	11.9933
			33.7041					16.052					29.7528
A1312	slides finished 12/18/2024		imaged 12/18-22/2024		Control 10, PAC 10, post-treat 8AG10
	Fibers (#)	Length	IENF			Fibers (#)	Length	IENF			Fibers (#)	Length	IENF
7 control 3	13	378.3	34.3643		7 PAC 4	10	400.7	24.9563		7 8AG 3	9	387	23.2558
7 control 2	20	528.6	37.8358		7 PAC 3	7	459.6	15.2306		7 8AG 2	10	407.7	24.5278
7 control 1	15	372.7	40.2468		7 PAC 2	3	388.7	7.71803		7 8AG 1	22	463.3	47.4854
4 control 4	11	426.5	25.7913		7 PAC 1	10	466.5	21.4362		4 8AG 3	20	388.8	51.4403
4 control 3	5	477.1	10.48		4 PAC 4	3	383.6	7.82065		4 8AG 2	17	384.9	44.1673
4 control 2	15	497.6	30.1447		4 PAC 3	4	406.5	9.8401		4 8AG 1	9	390.3	23.0592
4 control 1	16	475.7	33.6346		4 PAC 2	13	399.2	32.5651		2 8AG 2	14	420.2	33.3175
2 control 3	14	419.9	33.3413		2 PAC 4	6	418	14.3541		2 8AG 1	10	408.3	24.4918
2 control 2	10	427.2	23.4082		2 PAC 3	10	479.7	20.8464
2 control 1	12	488.6	24.56		2 PAC 2	6	385.5	15.5642
					2 PAC 1	6	439.6	13.6488
10			29.3807					16.7255					33.9681
A1322	slides finished 2/18/2025		imaged 2/19-2/21/2025		Control 5, PAC 5, pre-treat 8AG7
	Fibers (#)	Length	IENF			Fibers (#)	Length	IENF			Fibers (#)	Length	IENF
5 Control 1	5	404.604	12.3578		5 PAC 1	6	451.407	13.2918		7 8AG 1	14	516.7	27.095
5 Control 2	7	386.598	18.1067		5 PAC 2	5	414.551	12.0612		7 8AG 2	14	400.157	34.9863
5 Control 3	10	495.656	20.1753		5 PAC 3	5	468.829	10.6649		7 8AG 3	9	391.897	22.9652
5 Control 4	13	430.617	30.1892		5 PAC 4	12	405.311	29.6069		7 8AG 4	11	447.342	24.5897
5 Control 5	10	389.516	25.6729		5 PAC 5	6	422.5	14.2012		7 8AG 5	13	410.112	31.6987
5 Control 6	13	452.805	28.7099		5 PAC 6	8	405.871	19.7107
5 Control 7	12	472.812	25.3801		5 PAC 7	2	399.783	5.00271
5 Control 8	6	422.923	14.187		5 PAC 8	6	437.914	13.7013
8			24.7057										28.267
								14.7801
A1322	slides finished 2/18/2025		imaged 2/19-2/21/2025
	Fibers (#)	Length	IENF		Control 6, PAC 6, post-treat 8AG12						Fibers (#)	Length	IENF
6 Control 1	9	375.072	23.9954			Fibers (#)	Length	IENF		12 8AG 1	9	446.655	20.1498
6 Control 2	13	455.522	28.5387		6 PAC 1	5	381.653	13.1009		12 8AG 2	10	524.951	19.0494
6 Control 3	11	411.398	26.7381		6 PAC 2	7	447.069	15.6575		12 8AG 3	12	429.156	27.9619
6 Control 4	12	401.253	29.9063		6 PAC 3	4	392.689	10.1862		12 8AG 4	12	396.278	30.2818
6 Control 5	12	411.04	29.1942		6 PAC 4	1	399.313	2.5043		12 8AG 5	11	416.13	26.434
6 Control 6	10	378.257	26.4371		6 PAC 5	5	410.81	12.1711		12 8AG 6	12	390.032	30.7667
6 Control 7	19	399.874	47.515		6 PAC 6	5	411.867	12.1398		12 8AG 7	13	433.988	29.9547
6 Control 8	16	387.225	41.3196		6 PAC 7	7	450.893	15.5247		12 8AG 8	18	436.031	41.2815
8			31.7056										28.235
								11.6121
A1327	slides finished 3/19/2025		imaged 3/21/2025							Contol sections not good - clipped
	Fibers (#)	Length	IENF		Control 18, PAC 18, pre-treat 8AG24, post-treat 8AG27						Fibers (#)	Length	IENF		27 8AG 1
						Fibers (#)	Length	IENF		23 8AG 1	11	412.88	26.6421		27 8AG 2
					18 PAC 1	5	420.778	11.8828		23 8AG 2	8	378.907	21.1134		27 8AG 3
					18 PAC 2	7	379.558	18.4425		23 8AG 3	6	451.919	13.2767		27 8AG4
					18 PAC 3	9	385.748	23.3313		23 8AG 4	8	382.139	20.9348
					18 PAC 4	5	380.698	13.1338
					18 PAC 5	5	421.492	11.8626								7	418.96	16.708
					18 PAC 6	4	379.809	10.5316								8	456.59	17.5212
					18 PAC 7	6	452.432	13.2617								3	390.743	7.67768
															4	11	462.41	23.7884
								14.6352					20.4917
																		19.3392

## Sheet: Figure 5D
GAP-43 Immunofluorescence in footskin
n-number	5	7	9
	Control	PAC	Post-treatment
	0.0903654	0.0243278	0.125187
	0.0698986	0.0554263	0.058323
	0.091788	0.0228933	0.0285263
	0.0279967	0.0281874	0.0744211
	0.0589291	0.0267561	0.0607098
		0.00891178	0.083269
		0.018706	0.050284
			0.0664579
			0.054234
Mean	0.0678	0.02646	0.06682
Std. Deviation	0.02623	0.0143	0.02679
Std. Error of Mean	0.01173	0.005406	0.008931
	ANOVA p	PAC-Vehicle	PAC-Post
Tukeys	0.0051 **	0.0185 *	0.0077 **
Fisher's LSD		0.0071 **	0.0029 **
GAP43	Area	Mean	Min	Max	IntDen	RawIntDen	DAPI	Area	Mean	Min	Max	IntDen	RawIntDen	GAP43/DAPI	Mean	IntDen	RawIntDen		fold IntDen	fold RawIntDen
6 control 40x3	70637	6.497	0	255	458916	17569755		70637	71.897	0	255	5.0786e+06	194435802		0.0903654	0.0903628	0.0903628		1.97219	1.97388
6 control 40x2	49217.1	3.681	0	255	181185	6908715		49217.1	52.662	0	255	2.5919e+06	98830605		0.0698986	0.0699046	0.0699046		0.778642	0.776161
6 control 40x1	50267.6	5.772	0	255	290125	11107545		50267.6	62.884	0	255	3.16102e+06	121020450		0.0917881	0.0917824	0.0917824		1.24681	1.24788
5 control 40x2	20890.6	3.141	0	255	65611.4	2501805		20890.6	112.192	0	255	2.34376e+06	89369085		0.0279966	0.0279941	0.0279941		0.281964	0.281066
5 control 40x1	41175.2	4.071	0	255	167632	6417840		41175.2	69.083	0	255	2.8445e+06	108902595		0.0589291	0.0589319	0.0589319		0.720396	0.721014
					232694	8901132									0.0677956	0.0677952	0.0677952		1	1
GAP43	Area	Mean	Min	Max	IntDen	RawIntDen	DAPI	Area	Mean	Min	Max	IntDen	RawIntDen	GAP43/DAPI	Mean	IntDen	RawIntDen		fold IntDen	fold RawIntDen
6 PAC 40x4	32721.1	1.948	0	255	63754.5	2440860		32721.1	80.073	0	255	2.62009e+06	100310880		0.0243278	0.024333	0.024333		0.273984	0.274219
6 PAC 40x3	51713.5	3.765	0	255	194687	7453650		51713.5	67.928	0	255	3.51278e+06	134487765		0.0554263	0.0554225	0.0554225		0.836665	0.837382
6 PAC 40x2	40094.8	2.328	0	255	93333.8	3573315		40094.8	101.689	0	255	4.0772e+06	156096975		0.0228933	0.0228916	0.0228916		0.401101	0.401445
6 PAC 40x1	62037.8	1.837	0	255	113941	4362285		62037.8	65.171	0	255	4.04305e+06	154789590		0.0281874	0.028182	0.028182		0.489662	0.490082
5 PAC 40x1	30075.8	1.927	0	255	57959.8	2219010		30075.8	72.021	0	255	2.16609e+06	82929315		0.0267561	0.0267578	0.0267578		0.249082	0.249295
P18 40x3	30619.7	0.796	0	255	24377.5	933300		30619.7	89.32	0	255	2.73496e+06	104708865		0.00891178	0.00891329	0.00891329		0.104762	0.104852
P18 40x1	35678.5	1.325	0	255	47269.7	1809735		35678.5	70.833	0	255	2.52722e+06	96755415		0.018706	0.0187042	0.0187042		0.203141	0.203315
															0.0264584	0.0264578	0.0264578		0.365485	0.365799
					35823.6	1.37152e+06								fold change	0.390267
GAP43	Area	Mean	Min	Max	IntDen	RawIntDen	DAPI	Area	Mean	Min	Max	IntDen	RawIntDen	GAP43/DAPI	Mean	IntDen	RawIntDen		fold IntDen	fold RawIntDen
6 8AG 40x4	53453.9	6.183	0	255	330488	12652845		53453.9	49.39	0	255	2.64009e+06	101076645		0.125187	0.125181	0.125181		1.42027	1.42149
6 8AG 40x3	83917.3	2.399	0	255	201321	7707630		83917.3	41.133	0	255	3.45173e+06	132150690		0.058323	0.0583246	0.0583246		0.865174	0.865916
6 8AG 40x2	78573.6	1.103	0	255	86653.3	3317550		78573.6	38.666	0	255	3.03809e+06	116314170		0.0285264	0.0285223	0.0285223		0.372392	0.372711
6 8AG 40x1	68796.8	3.709	0	255	255164	9769050		68796.8	49.838	0	255	3.42873e+06	131269920		0.0744211	0.0744196	0.0744196		1.09657	1.09751
5 8AG 40x2	48071.5	4.167	0	255	200302	7668615		48071.5	68.638	0	255	3.29953e+06	126323430		0.0607098	0.0607062	0.0607062		0.860794	0.861533
5 8AG 40x1	50831.7	5.068	0	255	257596	9862125		50831.7	60.863	0	255	3.09379e+06	118446735		0.083269	0.0832621	0.0832621		1.10701	1.10796
3 8AG 40x3	51919.1	5.038	0	255	261552	10013595		51919.1	100.191	0	255	5.20182e+06	199153470		0.050284	0.0502808	0.0502808		1.12402	1.12498
3 8AG 40x2	55353.7	4.541	0	255	251388	9624465		55353.7	68.329	0	255	3.78228e+06	144805830		0.0664579	0.0664646	0.0664646		1.08034	1.08126
8AG23 40x1	62374.3	3.299	0	255	205783	7878480		62374.3	60.829	0	255	3.79414e+06	145259730		0.054234	0.0542372	0.0542372		0.884351	0.88511
															0.0668236	0.066822	0.066822		0.97899	0.97983
					228586	8.75147e+06

## Sheet: Figure 5E
GAP-43 in sciatic nerve by western blot
	Control	PAC	Post-treatment
from A1316	1.11102	1.06641	0.611863
	1.0519	0.708896	1.18235
	0.818701	0.997811	0.679103
	1.01542	0.744528	1.22231
	1.06269	1.02711	1.09179
	0.940264	1.42197	0.841469
from A1319	1.13427	0.592436	1.12424
	0.480254	0.816742	2.96107
	1.3305	0.813758	1.14114
	1.297	0.941365	1.67171
	0.946073	0.563196
	0.811899	0.637738
n numbers	11	11	9
Mean	1.047	0.81	1.063
Std. Deviation	0.1688	0.1783	0.3203
Std. Error of Mean	0.05089	0.05376	0.1068
	ANOVA p	PAC-Vehicle	PAC-Post
Tukeys	0.0259	0.0507	0.0478 *
Fisher's LSD		0.0200 *	0.0188 *
	A1319 gel 1 GAP43 analysis
	Channel	Lane	Band No.	Band Label	Mol. Wt. (KDa)	Relative Front	Adj. Volume (Int)	Volume (Int)	Abs. Quant.	Rel. Quant.	Band %	Lane %	Norm. Factor	Norm. Vol. (Int)			GAP43
Control	CP7	1	1		N/A	0.741071	25012507	27275839	N/A	N/A	100	86.3116	1	25012507
	CP8	2	1		N/A	0.741648	15139217	17223808	N/A	N/A	100	76.249	0.699535	10590416			Control	PAC	Pre	Post		Control	PAC	Pre	Post
	CP11	3	1		N/A	0.749446	37018046	39404941	N/A	N/A	100	89.2585	0.792582	29339843			250.125	130.642	132.456	240.759		1.13427	0.592436	0.60066	1.09179
	CP12	4	1		N/A	0.761062	36096470	38358298	N/A	N/A	100	88.4345	0.792352	28601124			105.904	180.105	119.123	185.558		0.480254	0.816742	0.540199	0.841469
	CP13	5	1		N/A	0.759912	28948334	30983763	N/A	N/A	100	82.8222	0.720681	20862511			293.398	179.447	165.92	247.913		1.3305	0.813758	0.752416	1.12424
	CP14	6	1		N/A	0.758772	23716952	25502999	N/A	N/A	100	82.6639	0.754892	17903746			286.011	207.587	207.188	652.967		1.297	0.941365	0.939557	2.96107
Paclitaxel	P8	7	1		N/A	0.754923	14662778	16269708	N/A	N/A	100	78.7523	0.890978	13064216			208.625	124.194	194.737	251.641		0.946073	0.563196	0.883091	1.14114
	P9	8	1		N/A	0.746725	25369378	27252386	N/A	N/A	100	79.9679	0.709932	18010535			179.037	140.632	197.809	368.641		0.811899	0.637738	0.897025	1.67171
	P11	9	1		N/A	0.740741	22922229	24756780	N/A	N/A	100	78.5884	0.782854	17944749
	P12	10	1		N/A	0.73913	31684909	33644574	N/A	N/A	100	77.3637	0.65516	20758696
	P13	11	1		N/A	0.734783	17910948	19555948	N/A	N/A	100	71.4328	0.693399	12419435			220.517	160.435	169.539	324.58		1	0.727539	0.768825	1.4719
	P14	12	1		N/A	0.735358	22230248	23911156	N/A	N/A	100	74.3154	0.632615	14063192
Pre-treatment	8AG7	13	1		N/A	0.739696	21438392	23116151	N/A	N/A	100	83.5233	0.617844	13245577
	8AG8	14	1		N/A	0.741304	20098704	21775758	N/A	N/A	100	74.7044	0.59269	11912298
	8AG13	15	1		N/A	0.743478	23715260	25637701	N/A	N/A	100	82.8683	0.699636	16592040
	8AG14	16	1		N/A	0.745098	27826679	29658786	N/A	N/A	100	79.6412	0.744567	20718823
	8AG15	17	1		N/A	0.742358	25184386	27060767	N/A	N/A	100	79.6552	0.773243	19473652
	8AG16	18	1		N/A	0.741228	25473483	27520474	N/A	N/A	100	81.5138	0.77653	19780929
Post-treatment	8AG11	19	1		N/A	0.734066	35227769	37494203	N/A	N/A	100	83.9958	0.683435	24075897
	8AG12	20	1		N/A	0.72467	27404619	29690135	N/A	N/A	100	78.5779	0.677105	18555810
	8AG17	21	1		N/A	0.716814	29281940	31572673	N/A	N/A	100	85.1736	0.846641	24791293
	8AG18	22	1		N/A	0.711752	30437576	32867053	N/A	N/A	100	86.3339	2.14527	65296685
	8AG19	23	1		N/A	0.706013	25303155	27808772	N/A	N/A	100	88.2498	0.994505	25164111
	8AG20	24	1		N/A	0.698661	35277495	38058015	N/A	N/A	100	84.7506	1.04497	36864094
	A1316 GAP43 analysis															total GAP43
	Channel	Lane	Band No.	Band Label	Mol. Wt. (KDa)	Relative Front	Adj. Volume (Int)	Volume (Int)	Abs. Quant.	Rel. Quant.	Band %	Lane %	Norm. Factor	Norm. Vol. (Int)		Control	PAC	Pre-treat	Post-treat		Control	PAC	Pre-treat	Post-treat
Control	CP1	1	1		N/A	0.675462	33813405	36706230	N/A	N/A	100	75.4763	1	33813405		338.134	324.559	517.58	186.218		1.11102	1.06641	1.70063	0.611863
	CP2	2	1		N/A	0.683377	35622000	38390985	N/A	N/A	100	76.0152	0.89872	32014210		320.142	215.75	371.427	359.843		1.0519	0.708896	1.22041	1.18235
	CP3	3	1		N/A	0.693931	30135690	32704290	N/A	N/A	100	73.3999	0.826822	24916865		249.169	303.68	409.94	206.682		0.818701	0.997811	1.34695	0.679103
	CP4	4	1		N/A	0.707124	30227085	32568390	N/A	N/A	100	69.8198	1.0224	30904079		309.041	226.594	420.772	372.005		1.01542	0.744528	1.38254	1.22231
	CP5	5	1		N/A	0.712401	23636970	25787970	N/A	N/A	100	71.1707	1.36831	32342730		323.427	312.599	469.037			1.06269	1.02711	1.54113
	CP6	6	1		N/A	0.717678	21780180	23673285	N/A	N/A	100	69.9353	1.31388	28616591		286.166	432.771	352.563			0.940264	1.42197	1.15843
PAC	P1	7	1		N/A	0.720317	23850045	25689285	N/A	N/A	100	72.2389	1.36083	32455930
	P2	8	1		N/A	0.71504	25832610	27517590	N/A	N/A	100	69.7699	0.835184	21574992		304.346	302.659	423.553	281.187		1	0.994455	1.39168	0.923904
	P3	9	1		N/A	0.71504	19883025	21533175	N/A	N/A	100	72.4789	1.52733	30368017
	P4	10	1		N/A	0.712401	17323245	19036665	N/A	N/A	100	70.7874	1.30804	22659446
	P6	11	1		N/A	0.712401	22977810	24946425	N/A	N/A	100	73.0686	1.36044	31259857
	P10	12	1		N/A	0.71504	27491355	29346390	N/A	N/A	100	74.5167	1.57421	43277056
Pre-treatment	8AG1	13	1		N/A	0.717678	34512390	36561150	N/A	N/A	100	77.6175	1.49969	51758020
	8AG2	14	1		N/A	0.720317	31152330	33346620	N/A	N/A	100	78.2999	1.19229	37142693
	8AG3	15	1		N/A	0.730871	32488605	34315110	N/A	N/A	100	69.8095	1.2618	40994036
	8AG4	16	1		N/A	0.736148	29528865	31172085	N/A	N/A	100	71.4541	1.42495	42077197
	8AG5	17	1		N/A	0.730871	25713180	27328860	N/A	N/A	100	74.7767	1.82411	46903740
	8AG6	18	1		N/A	0.725594	22929300	24635160	N/A	N/A	100	74.3165	1.53761	35256339
Post-treatment	8AG9	19	1		N/A	0.717678	12364560	13823280	N/A	N/A	100	72.9784	1.50606	18621831
	8AG10	20	1		N/A	0.709763	17420715	19016505	N/A	N/A	100	76.7946	2.0656	35984259
	8AG11	21	1		N/A	0.699208	15640920	17289945	N/A	N/A	100	70.6951	1.32142	20668248
	8AG12	22	1		N/A	0.691293	19905840	21970440	N/A	N/A	100	75.4512	1.86882	37200484

## Sheet: Figure 6A
MST3b in sciatic nerve by western blot
	Control	PAC	Post-treatment
	0.951018	0.461305	0.529789
	1.2581	0.963135	0.523599
	1.14091	0.515336	0.554151
	0.871858	0.471127	0.677084
	1.16088	0.302617	0.87726
	0.617243	0.341171	1.15489
n numbers	6	5	6
Mean	1	0.4183	0.7195
Std. Deviation	0.2357	0.09136	0.2522
Std. Error of Mean	0.09621	0.04086	0.103
	ANOVA p	PAC-Vehicle	PAC-Post
Tukeys	0.0018	0.0013 **	0.0819
Fisher's LSD		0.0005 ***	0.0342 *
	A1311 gel 3 MST3b analysis
	Channel	Lane	Band No.	Band Label	Mol. Wt. (KDa)	Relative Front	Adj. Volume (Int)	Volume (Int)	Abs. Quant.	Rel. Quant.	Band %	Lane %	Norm. Factor	Norm. Vol. (Int)		MST3B
Control	CP7	1	1		N/A	0.366848	6790416	13842288	N/A	N/A	100	43.2088	1	6790416
	CP8	2	1		N/A	0.376694	8128896	16545792	N/A	N/A	100	48.4616	1.10507	8983022		Control	PAC	Pre	Post		Control	PAC	Pre	Post
	CP11	3	1		N/A	0.382749	8966256	18121392	N/A	N/A	100	49.0719	0.908546	8146254		67.9042	32.9379	34.6048	37.8278		0.951018	0.461305	0.48465	0.529789
	CP12	4	1		N/A	0.394102	6729744	14755488	N/A	N/A	100	40.6408	0.925028	6225201		89.8302	68.7694	40.4321	37.3858		1.2581	0.963135	0.566263	0.523599
	CP13	5	1		N/A	0.40107	8672832	17444064	N/A	N/A	100	46.6209	0.955725	8288844		81.4625	36.7958	51.8279	39.5672		1.14091	0.515336	0.725865	0.554151
	CP14	6	1		N/A	0.401596	5195664	12302208	N/A	N/A	100	36.0891	0.848248	4407212		62.252	33.6392	56.8225	48.3449		0.871858	0.471127	0.795815	0.677084
PAC	P8	7	1		N/A	0.404255	3777648	9467856	N/A	N/A	100	28.5079	0.871916	3293790		82.8884	21.6073	59.2796	62.6377		1.16088	0.302617	0.830229	0.87726
	P9	8	1		N/A	0.403183	7437072	14466576	N/A	N/A	100	46.9157	0.924683	6876935		44.0721	24.3601	28.31	82.4611		0.617243	0.341171	0.39649	1.15489
	P11	9	1		N/A	0.401055	4574928	9608112	N/A	N/A	100	34.4228	0.804292	3679579
	P12	10	1		N/A	0.401055	3895152	8820240	N/A	N/A	100	35.0968	0.863617	3363920
	P13	11	1		N/A	0.398417	2762016	6950496	N/A	N/A	100	23.8104	0.782303	2160732		71.4016	36.3516	45.2128	51.3707		1	0.509115	0.633219	0.719462
	P14	12	1		N/A	0.396325	3570048	8446224	N/A	N/A	100	21.2328	0.682348	2436014
Pre-treatment	8AG7	13	1		N/A	0.394737	5329584	11296656	N/A	N/A	100	32.7903	0.649296	3460479
	8AG8	14	1		N/A	0.397368	4721136	9123552	N/A	N/A	100	33.7213	0.856406	4043209
	8AG13	15	1		N/A	0.404199	6425088	12924816	N/A	N/A	100	42.878	0.806649	5182793
	8AG14	16	1		N/A	0.407895	6809040	14141520	N/A	N/A	100	44.4869	0.834515	5682245
	8AG15	17	1		N/A	0.408971	6385968	13414176	N/A	N/A	100	44.1485	0.92828	5927965
	8AG16	18	1		N/A	0.414248	3787152	11862096	N/A	N/A	100	26.6799	0.747527	2830999
Post-treatment	8AG11	19	1		N/A	0.412698	5584848	15495552	N/A	N/A	100	19.8123	0.677329	3782778
	8AG12	20	1		N/A	0.41161	5988528	13705056	N/A	N/A	100	41.1268	0.62429	3738577
	8AG17	21	1		N/A	0.405836	5629104	13643712	N/A	N/A	100	29.6099	0.702905	3956724
	8AG18	22	1		N/A	0.398936	5461200	13774128	N/A	N/A	100	32.3313	0.885243	4834489
	8AG19	23	1		N/A	0.396277	6398736	14602848	N/A	N/A	100	37.5157	0.978908	6263773
	8AG20	24	1		N/A	0.390374	9159312	17877408	N/A	N/A	100	38.3153	0.900298	8246109

[truncated: 4 more sheets: Figure 6B, Figure 6C, Figure 6D, Figure 6E]
